# Supplementary material for: Cytological and proteomic analyses of horsetail (Equisetum arvense L.) spore germination
Source: Front Plant Sci. 2015 Jun 17;6:441. doi: 10.3389/fpls.2015.00441 (PMC4469821; doi:10.3389/fpls.2015.00441)
Supplement: Supplementary file 6 [file Table2.XLSX]

## Sheet: multiple proteins in one spot
Supplementary Table S2. Protein spots with multiple proteins on 2-DE gels of E. arvense spore samples
Spot No.(a)	Protein name(b)	Plant spieces(c)	Gi No.(d)
5	2-phospho-D-glycerate hydrolase	Mesembryanthemum crystallinum	533474
	Tubulin alpha-1 chain	Zea mays	135398
	Ribulose bisphosphate carboxylase large chain precursor	Equisetum arvense	1352773
80	Heat-shock protein	Secale cereale	556673
	40S ribosomal protein SA (p40)	Glycine max	3334320
97	Enolase	Ricinus communis	1169534
	Ribulose-1,5-bisphosphate carboxylase/oxygenase large subunit	Duguetia hadrantha	60101602
108	Enolase	Arabidopsis thaliana	15221107
	Predicted protein, eukaryotic initiation factor 4A*	Ostreococcus lucimarinus CCE9901	145349088
	Unnamed protein product, containing cd01338 chloroplast-like malate dehydrogenase domain*	Sorghum bicolor	21182
147	Malate dehydrogenase, cytosolic	Arabidopsis thaliana	15219721
	unknown, containing cd00948 fructose-1,6-bisphosphate aldolase domain*	Solanum tuberosum	77745483
	Ribulose-1,5-bisphosphate carboxylase/oxygenase large subunit	Eryngium bourgatii	1292976
182	Chaperonin Hsp60	Arabidopsis thaliana	16221
	14-3-3 protein 4	Solanum lycopersicum	1168191
208	Ribulose bisphosphate carboxylase/oxygenase activase, chloroplast precursor	Cucumis sativus	266893
	14-3-3 family protein	Lycopersicon esculentum	15637116
210	Ferredoxin	Zea mays	6561891
	Ribulose bisphosphate carboxylase/oxygenase activase, chloroplast precursor	Cucumis sativus	266893
238	Enolase	Spinacia oleracea	8919731
	ATP synthase CF1 alpha subunit	Pinus koraiensis	29565568
394	GTP-binding nuclear protein Ran1	Solanum lycopersicum	585777
	60S acidic ribosomal protein P2B	Zea mays	6225913
401	Rubisco subunit binding-protein alpha subunit precursor	Oryza sativa (japonica cultivar-group)	31193919
	3-isopropylmalate dehydrogenase, chloroplast	Arabidopsis thaliana	15241338
428	Malate dehydrogenase, cytosolic	Arabidopsis thaliana	15219721
	3-isopropylmalate dehydrogenase, chloroplast	Arabidopsis thaliana	15241338
431	ATP synthase CF1 alpha subunit	Psilotum nudum	18860296
	Chaperone protein ClpB3	Arabidopsis thaliana	18417676
446	Probable pyridoxal biosynthesis protein PDX1	Ginkgo biloba	45477162
	3-isopropylmalate dehydrogenase, chloroplast	Arabidopsis thaliana	15241338
455	UMP-CMP kinase	Medicago truncatula	92877387
	3-isopropylmalate dehydrogenase, chloroplast	Arabidopsis thaliana	15241338
457	Os01g0337900,containing pfam02852 pyridine nucleotide-disulphide oxidoreductase domain*	Oryza sativa (japonica cultivar-group)	115436366
	Ribulose bisphosphate carboxylase large chain precursor	Equisetum arvense	1352773
460	Mov34-1, flagellar motor switch protein FliG-like	Medicago truncatula	92870181
	V-type proton-ATPase	Arabidopsis thaliana	1143394
474	APG6/CLPB-P/CLPB3 (albino and pale green 6) , containing cd00009 AAA+ ATPases domain	Arabidopsis thaliana	18417676
	Aspartyl-tRNA synthetase, class II	Medicago truncatula	92893958
	Hypothetical protein, proteasome subunit alpha type*	Vitis vinifera	147797489
514	Chlorophyll a/b-binding protein	Pinus thunbergii	20939
	3-isopropylmalate dehydrogenase, chloroplast	Arabidopsis thaliana	15241338
525	Ribulose bisphosphate carboxylase large chain precursor	Equisetum arvense	1352773
	Adenosylhomocysteinase (S-adenosyl-L-homocysteine hydrolase)	Triticum aestivum	417745
645	Heat shock protein 83	Arabidopsis thaliana	166770
	Hypothetical protein, containing cd00075 histidine kinase-like ATPase and pfam00183 Hsp90 domains*	Vitis vinifera	147770307
	Unknown protein, containing cd01886 elongation factor G domain*	Arabidopsis thaliana	14532624
672	Eukaryotic initiation factor 4A-15	Nicotiana tabacum	2500521
	2-phospho-D-glycerate hydrolase	Mesembryanthemum crystallinum	533474
887	Ribulose bisphosphate carboxylase large chain precursor	Keteleeria davidiana	131985
	Sulfate adenylyltransferase	Solanum tuberosum	479090
	Stromal ascorbate peroxidase	Spinacia oleracea	1369920
aAssigned spot number. bThe name of the proteins identified by ESI-Q-TOF and ESI-Q-Trap tandem mass spectrometry. cThe plant species that the peptides matched from. dDatabase accession number from NCBI non-redundant protein database.
